# Supplementary material for: Fungal Diversity Associated with Thirty-Eight Lichen Species Revealed a New Genus of Endolichenic Fungi, Intumescentia gen. nov. (Teratosphaeriaceae)
Source: J Fungi (Basel). 2023 Mar 29;9(4):423. doi: 10.3390/jof9040423 (PMC10143819; doi:10.3390/jof9040423)
Supplement: Supplementary file 1 [file jof-09-00423-s001.zip]

Archive with 9 entries (9 files):
- Figure S1 ITS.pptx
- Figure S2 LSU.pptx
- Figure S3 TEF.pptx
- Figure S4 CAL.pptx
- Figure S5 RPB2.pptx
- Figure S6 ACT.pptx
- Table S1.xlsx
- Table S2.docx
- Table S3.xlsx
