# Supplementary material for: Fungal Diversity Associated with Thirty-Eight Lichen Species Revealed a New Genus of Endolichenic Fungi, Intumescentia gen. nov. (Teratosphaeriaceae)
Source: J Fungi (Basel). 2023 Mar 29;9(4):423. doi: 10.3390/jof9040423 (PMC10143819; doi:10.3390/jof9040423)
Supplement: Supplementary file 1 [file jof-09-00423-s001.zip › Table S1.xlsx]

## Sheet: Sheet1
Table S1. The lichen species sampled in this study, along with their sample numbers, habitat, distribution, and growth type
Lichen species	Number of samples	Habitat	Distribution (in China)	Growth forms
Candelaria fibrosa	8	On trunk and rocks surface	Yunnan, Anhui, Zhejiang	squamulose thallus
Cetrelia olivetorum	2	On trunk, decayed wood, and rocky surfaces	Yunnan, Liaoning, Jilin, Heilongjiang, Hubei, Sichuan, Tibet, Shaanxi, Taiwan	foliose thallus
Cetrelia pseudolivetorum	8	On dead branches and trunk	Yunnan, Hebei, Liaoning, Heilongjiang, Jilin, Hubei, Zhejiang, Anhui, Jiangxi, Hunan, Guizhou, Sichuan, Tibet and Taiwan	foliose thallus
Cladonia pocillum	1	in stone gap and moss layer	Yunnan, Heilongjiang, Hubei, Sichuan, Shaanxi, Xinjiang, Tibet	squamulose thallus
Everniastrum cirrhatum	2	On trunk and shrub branches	Shaanxi, Gansu, Sichuan, Yunnan, Guizhou, Tibet, Anhui, Zhejiang, Fujian, Hubei, Taiwan, Himalaya Region	foliose thallus
Flavoparmelia caperata	15	On trunk and rocks surface	most of China	foliose thallus
Flavopunctelia flaventior	2	On trunk	Yunnan, Tibet, Sichuan	foliose thallus
Flavopunctelia soredica	3	On trunk and rocks surface	Hebei, Shanxi, Inner Mongolia, Jilin, Heilongjiang, Guizhou and Tibet	foliose thallus
Heterodermia cf. leucomelos	1	in the moss layer of rock surface	Yunnan, Gansu, Xinjiang, Taiwan, Sichuan	foliose thallus
Heterodermia hypochraea	2	On dead trunk and branches, occasiOnally On rock surface	Zhejiang, Anhui, Jiangxi, Fujian, Hubei, Hunan, Guangxi, Yunnan, Taiwan	foliose thallus
Heterodermia obscurata	1	On trunk and rocks surface	Yunnan, Heilongjiang, Jilin, Shaanxi, Guizhou, Sichuan, Zhejiang, Jiangxi, Hunan, Anhui, Fujian, Guangxi, Taiwan	foliose thallus
Heterodermia pseudospeciosa	3	On dead trunk and rock surface	Zhejiang, Anhui, Jiangxi, Fujian, Hunan, Hong Kong, Taiwan	foliose thallus
Heterodermia speciosa	1	On trunk	Hebei, Heilongjiang, Shaanxi, Yunnan, Sichuan, Jiangxi, Hubei, Anhui, Zhejiang, Hunan, Fujian, Guangxi and Hong Kong	foliose thallus
Hypotrachyna sinuosa	2	On trunk, branch,and rocks surface	Yunnan, Tibet, Hubei, Taiwan	foliose thallus
Hypotrachyna vexans	1	On trunk	Yunnan, Sichuan, Guizhou, Anhui, Zhejiang, Taiwan	foliose thallus
Leptogium saturninum	1	On trunk	Yunnan, Zhejiang, Anhui, Inner Mongolia, Xinjiang, Tibet, Sichuan	foliose thallus
Leptogium trichophorum	1	On trunk	Yunnan, Fujian, Hunan, Guangdong, Guangxi, Gansu, Tibet, Taiwan	foliose thallus
Lobaria isidiophora	1	On the trunk of RhododendrOn sp., Pims yunanesis and On the moss layer of rock surface	Yunnan, Jilin, Sichuan, Shaanxi, Taiwan	foliose thallus
Lobaria isidiosa	1	On trunk and rock surface	Yunnan, Zhejiang, Anhui, Fujian, Hunan, Guangxi	foliose thallus
Lobaria pulmonaria	1	On the trunk of RhododendrOn sp., Picea sp.	Jilin, Heilongjiang, Yunnan	foliose thallus
Menegazzia primaria	1	On Sandbus sp., Quercus sp. and dead trunk	Yunnan, Taiwan, Guizhou, Sichuan	foliose thallus
Mycoblastus sanguinarius	4	On trunk and rocks surface	Yunnan, Taiwan, Sichuan	crustose thallus
Parmelinella wallichiana	4	On trunk and rocks surface	Inner Mongolia, Jilin, Liaoning, Heilongjiang, Tibet, Jiangxi, Anhui, Zhejiang, Guangdong, Hong Kong, Taiwan	foliose thallus
Parmotrema reticulatum	4	On trunk and rocks surface	Jilin, Zhejiang, Anhui, Fujian, Jiangxi, Shandong, Henan, Hunan, Guangxi, Guizhou, Yunnan, Taiwan	foliose thallus
Parmotrema subsumptum	2	On trunk and rocks surface	Yunnan, Hubei, Anhui, Zhejiang, Taiwan, Himalaya region	foliose thallus
Parmotrema tinctorum	6	On trunk and rocks surface	Liaoning, Hebei, Zhejiang, Anhui, Fujian, Shandong, Henan, Guangxi, Guizhou, Yunnan, Tibet, Shaanxi, Taiwan, Himalaya region	foliose thallus
Phaeophyscia hirtuosa	2	On trunk and rocks surface	Yunnan, Hebei, Shanxi, Heilongjiang, Sichuan, Guizhou, Hunan, Hubei, Jiangxi, Shanghai, Anhui, Zhejiang, Guangdong	foliose thallus
Phaeophyscia sciastra	1	On rock surface	Yunnan, Beijing, Jiangsu, Zhejiang, Hebei, Sichuan	foliose thallus
Physcia vitii	1	On trunk	No report in China; in Europe, central and southern regions; In East Asia, North Asia, South Asia	foliose thallus
Punctelia borreri	1	On trunk and rocks surface	Beijing, Hebei, Inner Mongolia, Ningxia, Heilongjiang, Sichuan, Yunnan, Guizhou, Zhejiang, Anhui, Tibet, Himalayan region	foliose thallus
Pyxine cocoes	1	On trunk	Yunnan, Sichuan, Fujian, Taiwan, Hong Kong	foliose thallus
Pyxine endochrysina	1	On trunk and rocks surface	Tibet and Yunnan	foliose thallus
Rimelia cetrata	1	On trunk	Heilongjiang, Yunnan, Sichuan, Guangxi, Fujian, Jiangxi, Anhui, Zhejiang, Jiangsu, Shanghai, Hubei, Hong Kong, Taiwan	foliose thallus
Sticta nylanderiana	2	On trunk	Yunnan, Jilin, Zhejiang, Hubei, Anhui, Fujian, Jiangxi, Shaanxi, Sichuan, Tibet	foliose thallus
Usnea aciculifera	16	On shrub branch	Inner Mongolia, Hubei, Fujian, Taiwan, Yunnan	fruticose thallus
Usnea ceratina	9	On trunk shrub branch	Shaanxi, Xinjiang, Yunnan, Taiwan, Hong Kong	fruticose thallus
Usnea diffracta	1	Overhanging on the crown of Taiga and broadleaved fandests, and on rock surface	Shanxi, Inner Mongolia, Jilin, Liaoning, Heilongjiang, Zhejiang, Anhui, Jiangxi, Shandong, Shaanxi, Gansu, Taiwan	filamentous thallus
Usnea rubicunda	1	Overhanging on the crown of Taiga and broadleaved fandests, occasionally on rock surface	Jilin, Shaanxi, Guizhou, Zhejiang, Fujian, Yunnan and Taiwan	fruticose thallus
