# Supplementary material for: Fungal Diversity Associated with Thirty-Eight Lichen Species Revealed a New Genus of Endolichenic Fungi, Intumescentia gen. nov. (Teratosphaeriaceae)
Source: J Fungi (Basel). 2023 Mar 29;9(4):423. doi: 10.3390/jof9040423 (PMC10143819; doi:10.3390/jof9040423)
Supplement: Supplementary file 1 [file jof-09-00423-s001.zip › Table S3.xlsx]

## Sheet: Sheet1
Table S3 List of fungal species isolated from 38 lichen species sampled in this study and their respective guilds
					Lichen hosts
Fungal species isolated	Fungal families	Order	Class	Phyla	Candelaria fibrosa (8 samples)	Cetrelia olivetorum (2 samples)	Cetrelia pseudolivetorum (8 samples)	Cladonia pocillum (1 sample)	Everniastrum cirrhatum (2 samples)	Flavoparmelia caperata (15 samples)	Flavopunctelia flaventior (2 samples)	Flavopunctelia soredica (3 samples)	Heterodermia cf. leucomelos (1 sample)	Heterodermia hypochraea (2 samples)	Heterodermia obscurata (1 sample)	Heterodermia pseudospeciosa (3 sample)	Heterodermia speciosa (1 sample)	Hypotrachyna sinuosa (2 samples)	Hypotrachyna vexans (1 sample)	Leptogium saturninum (1 sample)	Leptogium trichophorum (1 sample)	Lobaria isidiophora (1 sample)	Lobaria isidiosa (1 sample)	Lobaria pulmonaria (1 sample)	Menegazzia primaria (1 sample)	Mycoblastus sanguinarius (4 samples)	Parmelinella wallichiana (4 samples)	Parmotrema reticulatum (4 samples)	Parmotrema subsumptum (2 samples)	Parmotrema tinctorum (6 samples)	Phaeophyscia hirtuosa (2 samples)	Phaeophyscia sciastra (1 sample)	Physcia vitii (1 sample)	Punctelia borreri (1 sample)	Pyxine cocoes (1 sample)	Pyxine endochrysina (1 sample)	Rimelia cetrata (1 sample)	Sticta nylanderiana (2 samples)	Usnea aciculifera (16 samples)	Usnea ceratina (9 samples)	Usnea diffracta (1 sample)	Usnea rubicunda (1 sample)	Total	Guilds
Acremonium egyptiacum	Incertae sedis	Hypocreales	Sordariomycetes	Ascomycota		1																																					1	saprophyte	soil
Acrodontium crateriforme	Teratosphaeriaceae	Mycosphaerellales	Dothideomycetes	Ascomycota																										2					1				1				4	human pathogen, saprophyte?	sputum of man, various insect exudates, plant materials, from rusts and slime molds
Acrodontium luzulae	Teratosphaeriaceae	Mycosphaerellales	Dothideomycetes	Ascomycota																			1																				1	fungicolous fungi	fungicolous fungi on Melampsora hypericorum
Acrodontium neolitseae	Teratosphaeriaceae	Mycosphaerellales	Dothideomycetes	Ascomycota						1																																	1	saprophyte	on Neolitsea australiensis (Lauraceae) leaves
Alfaria thymi	Stachybotryaceae	Hypocreales	Sordariomycetes	Ascomycota																							1																1	saprophyte	on Thymus serpyllum
Alfariacladiella spartii	Stachybotryaceae	Hypocreales	Sordariomycetes	Ascomycota						1																																	1	saprophyte	on stems of Spartium junceum (Leguminosae)
Amphisphaeria curvaticonidia	Amphisphaeriaceae	Xylariales	Sordariomycetes	Ascomycota																																					1		1	saprophyte	on dead branch
Anhellia nectandrae	Myriangiaceae	Myriangiales	Dothideomycetes	Ascomycota																							1																1	parasite	parasitizing a member of Lauraceae
Annulohypoxylon areolatum	Hypoxylaceae	Xylariales	Sordariomycetes	Ascomycota																1																							1	saprophyte	on bark of deciduous tree
Antarctolichenia onofrii	Phaeococcomycetaceae	Lichenostigmatales	Arthoniomycetes	Ascomycota				1																																			1	symbiotic	symbiotic lifestyle, exclusively in lichen-dominated endolithic communities
Anteaglonium gordoniae	Anteagloniaceae	Pleosporales	Dothideomycetes	Ascomycota		1	1							6				2			1																						11	saprophyte	saprobic on cupule of Gordonia sp.
Aphanophora eugeniae	Chaetothyriaceae	Chaetothyriales	Eurotiomycetes	Ascomycota																							1																1	parasite (foliicolous)	a foliicolous species
Apiospora aquatica	Apiosporaceae	Xylariales	Sordariomycetes	Ascomycota												1																											1	saprophyte	saprobic on decaying wood submerged in freshwater habitats
Arxiella terrestris	Incertae sedis	Muyocopronales	Dothideomycetes	Ascomycota																							1																1	saprophyte	leaf-litter and top soil of Acacia karroo
Aspergillus ruber	Aspergillaceae	Eurotiales	Eurotiomycetes	Ascomycota																																			1				1	saprophyte	isolated from coffee beans in the UK, tea and soil in China, and malt dust in the Czech Republic
Aspergillus tennesseensis	Aspergillaceae	Eurotiales	Eurotiomycetes	Ascomycota																																			1				1	saprophyte	toxic dairy feed, air sample
Aspergillus undulatus	Aspergillaceae	Eurotiales	Eurotiomycetes	Ascomycota						1																																	1	saprophyte	unknown
Aureobasidium leucospermi	Saccotheciaceae	Dothideales	Dothideomycetes	Ascomycota																																			1				1	saprophyte	milk clotting potential
Auriculoscypha anacardiicola	Septobasidiaceae	Dothideales	Dothideomycetes	Basidiomycota							1																																1	symbiotic	an obligate insect-associate and a potential medicinal fungus
Banksiophoma australiensis	Phaeosphaeriaceae	Pleosporales	Dothideomycetes	Ascomycota																											1												1	saprophyte	on leaves of Banksia coccinea (Proteaceae)
Bannoa syzygii	Erythrobasidiaceae	Erythrobasidiales	Cystobasidiomycetes	Basidiomycota			1																																				1	saprophyte	dead leaves of Syzygium buxifolium
Beauveria bassiana	Cordycipitaceae	Hypocreales	Sordariomycetes	Ascomycota							1																										1						2	entomopathogen	a parasite on various arthropod species, causing white muscardine disease
Beauveria majiangensis	Cordycipitaceae	Hypocreales	Sordariomycetes	Ascomycota					1																																		1	entomopathogen	a fungal grub parasite, entomopathogenic fungus
Beauveria medogensis	Cordycipitaceae	Hypocreales	Sordariomycetes	Ascomycota																							1																1	entomopathogen	from a soil sample collected from a forest, entomopathogenic fungus
Beauveria pseudobassiana	Cordycipitaceae	Hypocreales	Sordariomycetes	Ascomycota					1	1								1																									3	entomopathogen	entomopathogenic fungus
Biscogniauxia mangiferae	Xylariaceae	Xylariales	Sordariomycetes	Ascomycota																																				1			1	saprophyte	saprobic on dead branch of Mangifera indica
Bradymyces graniticola	Trichomeriaceae	Chaetothyriales	Eurotiomycetes	Ascomycota																																					1		1	saprophyte	on the granite walls of metro station
Brunneofusispora sennaetorae	Occultibambusaceae	Pleosporales	Dothideomycetes	Ascomycota																							1																1	plant pathogen	from leaf spot of Senna tora
Bullera unica	Bulleraceae	Tremellales	Tremellomycetes	Basidiomycota																								2															2	saprophyte	from a dead leaf of Meliacytis macrophyllus infected with sooty moulds at Param Track, Huia, New Zealand in 1987
Camarographium carpini	Incertae sedis	Pleosporales	Dothideomycetes	Ascomycota																					1														1				2	saprophyte	on thin, dried twigs of Carpinus betulus (Betulaceae),
Capronia rubiginosa	Herpotrichiellaceae	Chaetothyriales	Eurotiomycetes	Ascomycota			1				1		1			1			2								1		1	1													9	saprophyte	on branches of Nothofagus pumilio
Ceramothyrium podocarpicola	Chaetothyriaceae	Chaetothyriales	Eurotiomycetes	Ascomycota																								1															1	saprophyte	on leaves of Podocarpus latifolius
Chalara pseudoaffinis	Incertae sedis	Helotiales	Leotiomycetes	Ascomycota																									1						1								2	saprophyte and insect-associated	on surface of oribatid mite Spatiodamaeus verticillipes extracted from Pinus sylvestris litter, decaying wood of Cedrus atlantica
Cladophialophora behniae	Herpotrichiellaceae	Chaetothyriales	Eurotiomycetes	Ascomycota														1																									1	human pathogen	causative agent of cerebral phaeohyphomycosis
Cladophialophora nyingchiensis	Herpotrichiellaceae	Chaetothyriales	Eurotiomycetes	Ascomycota			1				3	1																4								1			1				11	saprophyte	from rock surface
Cladophialophora tengchongensis	Herpotrichiellaceae	Chaetothyriales	Eurotiomycetes	Ascomycota												2		1										1		1													5	saprophyte	from rock surface
Cladosporium subuliforme	Cladosporiaceae	Cladosporiales	Dothideomycetes	Ascomycota																																				2			2	plant pathogen	causing yellow leaf spot of pepper in Cuba
Cladosporium tenuissimum	Cladosporiaceae	Cladosporiales	Dothideomycetes	Ascomycota																							1																1	plant pathogen	leaf blight disease
Cladosporium verrucocladosporioides	Cladosporiaceae	Cladosporiales	Dothideomycetes	Ascomycota																																		1					1	saprophyte	from leaves of Rhus chinensis
Clypeosphaeria mamillana	Xylariaceae	Xylariales	Sordariomycetes	Ascomycota																																				1			1	saprophyte	on stem of Eupatorium cannabinum
Coniella wangiensis	Schizoparmaceae	Diaporthales	Sordariomycetes	Ascomycota																																			1	1			2	saprophyte	from leaves of Eucalyptus sp.
Coniochaeta deborreae	Coniochaetaceae	Coniochaetales	Sordariomycetes	Ascomycota	2																																				1		3	saprophyte	from soil
Coprinellus ovatus	Psathyrellaceae	Agaricales	Agaricomycetes	Basidiomycota					1																																	1	2	saprophyte	on soil under broadleaf trees
Cyclothyriella rubronotata	Cyclothyriellaceae	Pleosporales	Dothideomycetes	Ascomycota										1																													1	saprophyte	in bark of decayed twigs of Acer spp., Aesculus hippocastanum, and Ulmus spp.; often on and in association with other fungi, frequently parasitised by Nitschkia parasitans
Cylindromonium everniae	Nectriaceae	Hypocreales	Sordariomycetes	Ascomycota					1																														1				2	endolichenic or lichenicolous?	on lichen Evernia prunastri
Cyphellophora pauciseptata	Cyphellophoraceae	Pleosporales	Dothideomycetes	Ascomycota																											1												1	human pathogen	human, hand skin
Elsinoe banksiae	Elsinoaceae	Myriangiales	Dothideomycetes	Ascomycota													1																										1	plant pathogen	Foliar disease Banksia serrata
Elsinoe eucalypticola	Elsinoaceae	Myriangiales	Dothideomycetes	Ascomycota																																					1		1	plant pathogen	Leaf spot on Eucalyptus sp.
Eupenidiella venezuelensis	Teratosphaeriaceae	Mycosphaerellales	Dothideomycetes	Ascomycota																							1																1	human pathogen	isolated from man with tinea nigra
Exobasidium ferrugineae	Exobasidiaceae	Exobasidiales	Exobasidiomycetes	Basidiomycota																								1															1	plant pathogen	closely associated disease with Lyonia ferruginea that is characterized by causing hypertrophied flowers
Exophiala quercina	Herpotrichiellaceae	Chaetothyriales	Eurotiomycetes	Ascomycota		1																																					1	saprophyte	on dead wood of Quercus sp.
Fusarium pseudocircinatum	Nectriaceae	Hypocreales	Sordariomycetes	Ascomycota														1																									1	plant pathogen	infects several wild and cultivated plants
Fusicolla quarantenae	Nectriaceae	Hypocreales	Sordariomycetes	Ascomycota	1																																						1	endophyte	an endophyte on cladodes of Melocactus zehntneri
Graphium jumulu	Graphiaceae	Microascales	Sordariomycetes	Ascomycota																															1								1	saprophyte	isolated from the rotten bark on Adansonia gregorii
Hansfordia pruni	Incertae sedis	Xylariales	Sordariomycetes	Ascomycota																																			1				1	saprophyte	on twig of Prunus persica
Hyaloscypha finlandica	Hyaloscyphaceae	Helotiales	Sordariomycetes	Ascomycota																				1																			1	endophyte	an endophyte isolated from Populus roots
Hyaloscypha gryndleri	Hyaloscyphaceae	Helotiales	Sordariomycetes	Ascomycota																				1																			1	mycobionts	mycobionts colonizing conifer, ericaceous and orchid roots
Hymenotorrendiella spooneri	Helotiaceae	Helotiales	Leotiomycetes	Ascomycota																						1																	1	endophyte	wood-inhabiting species on Eucalyptus
Intumescentia ceratinae	Teratosphaeriaceae	Mycosphaerellales	Dothideomycetes	Ascomycota																																				1			1	endolichenic fungi	isolated from Usnea ceratina
Intumescentia pseudolivetorum	Teratosphaeriaceae	Mycosphaerellales	Dothideomycetes	Ascomycota			1																																				1	endolichenic fungi	isolated from Cetrelia pseudolivetorum
Intumescentia tinctorum	Teratosphaeriaceae	Mycosphaerellales	Dothideomycetes	Ascomycota																							1			2													3	endolichenic fungi	isolated from Parmotrema tinctorum and Parmotrema wallichiana
Intumescentia vitii	Teratosphaeriaceae	Mycosphaerellales	Dothideomycetes	Ascomycota																													1										1	endolichenic fungi	isolated from Physcia vitii
Kirschsteiniothelia phoenicis	Kirschsteiniotheliaceae	Kirschsteiniotheliales	Dothideomycetes	Ascomycota								1																															1	saprophyte	saprobic on Phoenix paludosa
Kirschsteiniothelia rostrata	Kirschsteiniotheliaceae	Kirschsteiniotheliales	Dothideomycetes	Ascomycota																						1																	1	saprophyte	saprobic on decaying wood submerged in a freshwater stream
Knufia petricola	Trichomeriaceae	Chaetothyriales	Eurotiomycetes	Ascomycota							1																																1	saprophyte	rock-inhabiting fungus
Kockovaella cucphuongensis	Cuniculitremaceae	Tremellales	Tremellomycetes	Basidiomycota								1																															1	saprophyte	from leaves of Smilax glabra, Schimastoglottis calyptrata
Magnibotryascoma kunmingense	Teichosporaceae	Pleosporales	Dothideomycetes	Ascomycota							1																												1				2	saprophyte	saprobic on dead twigs attached to Magnolia sp.
Microcera larvarum	Nectriaceae	Hypocreales	Sordariomycetes	Ascomycota								1																											4				5	entomopathogen	scale insect pathogen
Microcera physciae	Nectriaceae	Hypocreales	Sordariomycetes	Ascomycota											1																								3				4	lichenicolous fungi?	associated with discoloured thalli of lichen Physcia tenella
Microcera rubra	Nectriaceae	Hypocreales	Sordariomycetes	Ascomycota																											1												1	insect-associated	on Quadraspidiotus perniciosus scale on Prunus domestica
Microsporomyces rubellus	Microsporomycetaceae	Kirschsteiniotheliales	Dothideomycetes	Basidiomycota																								1															1	saprophyte	from a leaf of an unidentified plant
Monocillium constrictum	Niessliaceae	Hypocreales	Sordariomycetes	Ascomycota																		1																					1	saprophyte	from bark of Pinus sylvestris
Mycoleptodiscus suttonii	Muyocopronaceae	Muyocopronales	Dothideomycetes	Ascomycota																							1																1	plant pathogen?	on roots of Theobroma cacao, on stem lesion of Sannantha virgata
Neodendryphiella michoacanensis	Dictyosporiaceae	Pleosporales	Dothideomycetes	Ascomycota																								1															1	saprophyte	from soil
Neoeucasphaeria eucalypti	Dictyosporiaceae	Pleosporales	Dothideomycetes	Ascomycota											1																					1							2	saprophyte	on Eucalyptus
Neopestalotiopsis eucalypticola	Sporocadaceae	Xylariales	Sordariomycetes	Ascomycota			1																																				1	saprophyte	on Eucalyptus globulus
Neopestalotiopsis formicarum	Sporocadaceae	Xylariales	Sordariomycetes	Ascomycota																													1										1	plant pathogen	pathogenic to Plinia cauliflora and wide range of tropical fruit crops
Neopestalotiopsis terricola	Sporocadaceae	Xylariales	Sordariomycetes	Ascomycota																																				1			1	plant pathogen	Pathogenic on diseased branches of Paeonia suffruticosa
Neopyrenochaeta acicola	Neopyrenochaetaceae	Pleosporales	Dothideomycetes	Ascomycota						1																																	1	saprophyte	from water pipe sample
Neoroussoella solani	Thyridariaceae	Pleosporales	Dothideomycetes	Ascomycota																																				1			1	saprophyte	on stems of Solanum mauritianum
Nigrograna cangshanensis	Nigrogranaceae	Pleosporales	Dothideomycetes	Ascomycota																																		1			1		2	saprophyte	saprobic on decaying wood submerged in stream in Cangshan Mountain
Nigrograna thymi	Nigrogranaceae	Pleosporales	Dothideomycetes	Ascomycota		1																																			1		2	saprophyte	from a dead aerial stem of Thymus oenipontanus
Papiliotrema miconiae	Rhynchogastremataceae	Tremellales	Tremellomycetes	Basidiomycota																								1															1	saprophyte	from a ﬂower of Miconia sp. and a water sample in Brazil
Paraconiothyrium fungicola	Didymosphaeriaceae	Pleosporales	Dothideomycetes	Ascomycota																																		2					2	saprophyte	colonist of a resupinate polypore fungus on a branch of dead hardwood
Paradevriesia compacta	Paradevriesiaceae	Capnodiales	Dothideomycetes	Ascomycota																								2															2	saprophyte	from rock surface
Paramicrothyrium chinense	Incertae sedis	Incertae sedis	Dothideomycetes	Ascomycota									1																														1	saprophyte	saprobic on the upper surface of leaves of unknown plant
Parathyridaria ramulicola	Thyridariaceae	Pleosporales	Dothideomycetes	Ascomycota	1																																						1	saprophyte	on decaying twigs, known from Ribes rubrum and Sambucus nigra
Parathyridaria virginianae	Thyridariaceae	Pleosporales	Dothideomycetes	Ascomycota										1																													1	saprophyte	saprobic on dead branches of Clematis virginiana
Parathyridariella dematiacea	Thyridariaceae	Pleosporales	Dothideomycetes	Ascomycota								1			2	1																											4	plant pathogen?	from the green alga Flabellia petiolata, the seagrass Posidonia oceanica
Penidiella aggregata	Teratosphaeriaceae	Mycosphaerellales	Dothideomycetes	Ascomycota				1																																			1	saprophyte	on leaf bracts of Phaenocoma prolifera
Pestalotiopsis chamaeropis	Sporocadaceae	Xylariales	Sordariomycetes	Ascomycota																	1																						1	plant pathogen	causing leaf spot disease of round leaf mint-bush (Prostanthera rotundifolia)
Pestalotiopsis pini	Sporocadaceae	Xylariales	Sordariomycetes	Ascomycota																						1																	1	plant pathogen	a pathogen for stone pine
Phaeococcomyces nigricans	Phaeococcomycetaceae	Lichenostigmatales	Arthoniomycetes	Ascomycota				1																																			1	saprophyte	from paint on storage tank
Phomatospora biseriata	Phomatosporaceae	Pleosporales	Dothideomycetes	Ascomycota	1																																						1	saprophyte	saprobic on dead branch of Clematis vitalba
Phomatospora striatigera	Phomatosporaceae	Pleosporales	Dothideomycetes	Ascomycota			1																																				1	saprophyte	leaves and rotten stems of Caricis gracilis
Pleopunctum clematidis	Incertae sedis	Pleosporales	Dothideomycetes	Ascomycota																																				1			1	saprophyte	saprobic on dead branch of Clematis sikkimensis
Pleospora iqbalii	Pleosporaceae	Pleosporales	Dothideomycetes	Ascomycota						1																																	1	saprophyte	on dead branches of Tricholepis furcata
Preussia polymorpha	Sporormiaceae	Xylariales	Sordariomycetes	Ascomycota																																			1				1	saprophyte	isolated from dead barley leaves
Preussia procaviicola	Sporormiaceae	Xylariales	Sordariomycetes	Ascomycota																																						1	1	saprophyte	on dung of Procavia capensis
Pseudocercospora aeschynomenicola	Mycosphaerellaceae	Mycosphaerellales	Dothideomycetes	Ascomycota																																				1			1	plant pathogen	leaf spots on leaves of Aeschynomene falcata
Pseudoconiothyrium broussonetiae	Mycosphaerellaceae	Mycosphaerellales	Dothideomycetes	Ascomycota																							1																1	saprophyte	branch of Broussonetia papyrifera
Pseudophaeophleospora phormii	Mycosphaerellaceae	Mycosphaerellales	Dothideomycetes	Ascomycota			1																																				1	plant pathogen	leaf spots on Phormium tenax
Pseudopithomyces angolensis	Didymosphaeriaceae	Pleosporales	Dothideomycetes	Ascomycota																																				1			1	plant pathogen	leaf spot on unknown host plants
Pseudopyrenochaeta terrestris	Pseudopyrenochaetaceae	Pleosporales	Dothideomycetes	Ascomycota																															1								1	saprophyte	from greenhouse soil
Pseudoteratosphaeria africana	Teratosphaeriaceae	Mycosphaerellales	Dothideomycetes	Ascomycota														1																									1	plant pathogen	leaf spots on unidentified plant host
Rachicladosporium cboliae	Cladosporiaceae	Cladosporiales	Dothideomycetes	Ascomycota																							1	1												1			3	saprophyte	on twig debris
Rachicladosporium eucalypti	Cladosporiaceae	Cladosporiales	Dothideomycetes	Ascomycota				1																													1						2	plant pathogen	leaf spots on leaves of Eucalyptus globulus
Recurvomyces mirabilis	Teratosphaeriaceae	Mycosphaerellales	Dothideomycetes	Ascomycota																							1																1	saprophyte	from sandstone
Roussoella japanensis	Thyridariaceae	Pleosporales	Dothideomycetes	Ascomycota						3																													1				4	saprophyte	saprobic on decaying bamboo culms
Roussoella mediterranea	Thyridariaceae	Pleosporales	Dothideomycetes	Ascomycota																														1									1	plant pathogen?	from the brown alga Padina pavonica
Setoarthopyrenia chromolaenae	Thyridariaceae	Pleosporales	Dothideomycetes	Ascomycota																																			1				1	saprophyte	saprobic on dead stems of Chromolaena odorata
Setophoma vernoniae	Phaeosphaeriaceae	Pleosporales	Dothideomycetes	Ascomycota																																		1					1	plant pathogen	leaf spots, on leaves of Vernonia polyanthes
Sulcatistroma nolinae	Calosphaeriaceae	Calosphaeriales	Sordariomycetes	Ascomycota											2																												2	saprophyte	from leaves of Nolina
Sulcispora supratumida	Pleosporaceae	Pleosporales	Dothideomycetes	Ascomycota																						1																	1	saprophyte	saprobic on leaves of Anthoxanthum odoratum
Teichospora quercus	Teichosporaceae	Pleosporales	Dothideomycetes	Ascomycota					3																																		3	saprophyte	on branch of Quercus sp.
Thyridium cornearis	Thyridiaceae	Incertae sedis	Sordariomycetes	Ascomycota	1										1																												2	human pathogen?	isolated from human corneal fluid
Thyridium punctulatum	Thyridiaceae	Incertae sedis	Sordariomycetes	Ascomycota																																				1			1	saprophyte	on dead twigs of Phyllostachys nigra var. henonis
Thyronectria roseovirens	Nectriaceae	Hypocreales	Sordariomycetes	Ascomycota											1																												1	saprophyte	on the bark of branches of Cytisus laburnum
Trichoderma macrofasciculatum	Hypocreaceae	Xylariales	Sordariomycetes	Ascomycota																												1											1	saprophyte	from soil
Umbelopsis ovata	Umbelopsidaceae	Umbelopsidales	Umbelopsidomycetes	Mucoromycota																																			1				1	saprophyte	from soil
Veronaea japonica	Herpotrichiellaceae	Chaetothyriales	Eurotiomycetes	Ascomycota								1																															1	saprophyte	inside dead bamboo culm
Virgaria nigra	Xylariaceae	Xylariales	Xylariomycetidae	Ascomycota																																			4				4	saprophyte	on bark of unidentified tree
Xenodevriesia strelitziicola	Incertae sedis	Capnodiales	Dothideomycetes	Ascomycota														1																									1	saprophyte	on leaves of Strelitzia sp
Xenoplectosphaerella clematidis	Plectosphaerellaceae	Glomerellales	Sordariomycetes	Ascomycota																										1													1	saprophyte	Saprobic on dead stems of Clematis subumbellata.
Xylaria ellisii	Xylariaceae	Xylariales	Sordariomycetes	Ascomycota																																			1				1	saprophyte	decaying hardwood of Acer, Betula, Fagus, and other hardwood trees. Foliar endophyte of Abies balsamea, Picea glauca, P. mariana, P. rubens, and Pinus strobus. Foliar and stem endophyte of Vaccinium angustifolium and V. corymbosum.
Xylaria necrophora	Xylariaceae	Xylariales	Sordariomycetes	Ascomycota																						1																	1	plant pathogen	emerging pathogen in soybeans that causes taproot decline
Zasmidium eucalyptigenum	Mycosphaerellaceae	Mycosphaerellales	Dothideomycetes	Ascomycota								1																															1	plant pathogen	leaf spots of Eucalyptus urophylla (Myrtaceae),
				Total	6	4	8	4	7	9	8	7	2	8	8	5	1	8	2	1	2	1	1	2	1	5	14	15	2	7	3	1	2	1	4	2	2	5	26	13	6	2	205
